# Supplementary material for: Functional Characterization of Trypsin in the Induction of Biologically Live Bait Feeding in Mandarin Fish (Siniperca chuatsi) Larvae
Source: Cells. 2025 Oct 1;14(19):1537. doi: 10.3390/cells14191537 (PMC12523667; doi:10.3390/cells14191537)
Supplement: Supplementary file 1 [file cells-14-01537-s001.zip › Supplementary Tables.xlsx]

## Sheet: Supplementary Table S1
Supplementary Table S1: Trypsin gene IDs used in this study.
Gene	Genebank
D. rerio trypsin-2-like	NP_001007055.1
D. rerio trypsin-like-1	NP_001307362.1
D. rerio trypsin-like	NP_001032651.1
D. rerio trypsin-1 precursor	NP_571783.2
D. rerio trypsin-2-like-2	NP_001268923.1
D. rerio trypsin-2-like-1	NP_955899.2
D. rerio trypsin I-P1-like	XP_021325702.1
D. rerio trypsin-3	XP_693464.3
D. rerio trypsin	XP_688573.1
D. rerio trypsin-3-like	XP_021335658.1
M. amblycephala trypsin-3-like	XP_048008362.1
M. amblycephala trypsin-2-like	XP_048025369.1
M. amblycephala trypsin 1a	XP_048063671.1
M. amblycephala trypsin-3-like-2	XP_048009841.1
M. amblycephala trypsin-3-like x1	XP_048008963.1
M. amblycephala trypsin-3-like x2	XP_048009712.1
M. amblycephala trypsin-2-like x1	XP_048009819.1
M. amblycephala trypsin I-P1-like	XP_048035025.1
M. amblycephala trypsin-3	XP_048028262.1
M. amblycephala trypsin isoform X1	XP_048035098.1
M. amblycephala trypsin 1b	XP_048029640.1
C. idella trypsin-3a	XP_051768447.1
C. idella trypsin	XP_051737105.1
C. idella trypsin-3b	XP_051769453.1
C. idella trypsin I-P1-like	XP_051737128.1
C. idella trypsin-2-like 1	XP_051722313.1
C. idella trypsin-1	XP_051720333.1
C. idella trypsin-like	XP_051742268.1
C. idella trypsin-2-like 2	XP_051726524.1
C. idella trypsin-2-like isoform X1	XP_051720334.1
S. chuatsi anionic trypsin-1-like	XP_044036056.1
S. chuatsi trypsin-like 1	XP_044036071.1
S. chuatsi trypsin-like 2	XP_044051765.1
S. chuatsi trypsin-1-like	XP_044064700.1
S. chuatsi trypsin-1a	XP_044064699.1
S. chuatsi trypsin-2-like1	XP_044064698.1
S. chuatsi trypsin-3b	XP_044063649.1
S. chuatsi trypsin-3a	XP_044068699.1
S. chuatsi trypsin	XP_044068696.1
S. chuatsi trypsin-3-like	XP_044028596.1
S. chuatsi trypsin-1b	XP_044063236.1
S. chuatsi trypsin-2-like2	XP_044037512.1
S. chuatsi trypsin-like 3	XP_044037531.1
E. lucius trypsin-3	XP_010873651.1
E. lucius anionic trypsin-1	XP_012994814.1
E. lucius anionic trypsin-1-like	XP_012994815.2
E. lucius trypsin 1a	XP_034144841.1
E. lucius trypsin isoform X1	XP_028971682.1
E. lucius trypsin-3b	XP_034142971.1
E. lucius trypsin 1b	XP_010899920.1
E. lucius trypsin-2a	XP_034144552.1
E. lucius trypsin-2b	XP_019896392.3
E. lucius trypsin-2-like 1	XP_034144842.1
E. lucius trypsin-2-like 2	XP_034144643.1
E. lucius trypsin-1	XP_010892430.1
E. lucius trypsin-3a	XP_010892467.1
E. lucius trypsin-3-like	XP_010883307.1
O. latipes trypsin-like 1	XP_004077842.1
O. latipes trypsin-3	XP_011471628.1
O. latipes trypsin-2	XP_024119827.1
O. latipes trypsinogen precursor	NP_001098370.1
O. latipes trypsin-like 2	XP_004069213.1
O. latipes trypsin-2-like	XP_020560548.1
O. latipes trypsin-3-like	XP_011475863.1
O. latipes trypsin isoform X1	XP_023811008.1
H. sapiens trypsin 1	NP_002760.1
H. sapiens trypsin 2	NP_001290343.1
H. sapiens trypsin 3	NP_001184026.3
M. musculus trypsin 1	NP_444473.1
M. musculus trypsin 1 like	NP_001034086.1
M. musculus trypsin 2	NP_033456.1
M. musculus trypsin 3	NP_035775.1
M. musculus trypsin 4	NP_035776.1

## Sheet: Supplementary Table S2
Supplementary Table S2: Primer sequences for whole mount in situ hybridization.
Gene	Primer	Sequences(5'-3')	Product size(bp)	Anneal(℃)
try	try-F	ACTGCTACAAGTCCCGCATC	312	60
	try-R	TAATACGACTCACTATAGGGTCAGGATAGGGGCATCCAGG

## Sheet: Supplementary Table S3
Supplementary Table S3: Primer sequences for RT-qPCR.
Gene	Primer	Sequences(5'-3')	Anneal(℃)	Genbank
NPY	NPY-F	CGGAAGGATACCCGGTGAAA	60	XM_044172804.1
	NPY-R	TGACTGTGGAATCGTGTCTGT
CCK1	CCK1-F	CTCACTGTCTCACAATAAG	60	XM_044172491.1
	CCK1-R	GTATCAACAGACTCTGAC
CCK2	CCK2-F	CTATCAGACCAGATCCTC	60	XM_044206631.1
	CCK2-R	GGTTGTAACTCAGGTTTC
GHRL	GHRL-F	CTCAGAACAAGGGGAAGCCT	60	XM_044177162.1
	GHRL-R	TGGAAGGCATTGAGACAGCA
CART	CART-F	CTGCTGTCCGTCATTTGTCAC	60	XM_044204893.1
	CART-R	TGGGATGCTTCCTCTTTTCTC
POMC	pomc-F	GGCTGAAGATGGTGTGTCTATG	60	XM_044168860.1
	pomc-R	ACATGCAGAGGTGAATACAGTC
β-actin	β-actin-F	GCGTGACATCAAGGAGAA	60	AAW77932.1
	β-actin -R	CATACCGAGGAAGGAAGG
